# Supplementary material for: STAT3 Partly Inhibits Cell Proliferation via Direct Negative Regulation of FST Gene Expression
Source: Front Genet. 2021 Jun 22;12:678667. doi: 10.3389/fgene.2021.678667 (PMC8259742; doi:10.3389/fgene.2021.678667)
Supplement: Supplementary Table 2 — Original data. [file Data_Sheet_2.xls]

## Sheet: Figure 1C data
	luciferase activity (Firefly)	luciferase activity (Renilla)	Rate(Firefly/Renilla)	Average	Relative rate	Average	Stdev	P-value
pGL3-FST(-980/-340)	136300	127803	1.06649		4.07056
	143300	147934	0.968675		3.69724
	123900	117980	1.05018	1.02845	4.00832	3.92537	0.200005	1.45994e-05
pGL3-FST(-340/-980)	35500	160736	0.220859		0.842975
	37300	128362	0.290584		1.1091
	28700	119022	0.241132	0.250858	0.920352	0.957477	0.136893	0.621377
pGL3-FST(-980/-340)-mutSTAT3	236300	173790	1.35969		5.18965
	239400	132547	1.80615		6.89372
	224500	129959	1.72747	1.6311	6.5934	6.22559	0.909628	0.00057331
pGL3-basic	27000	103338	0.261279		0.997248
	27500	103192	0.266494		1.01715
	22600	87520	0.258227	0.262	0.9856	1	0.0159555

## Sheet: Figure 1D data
	luciferase activity (Firefly)	luciferase activity (Renilla)	Rato(Firefly/Renilla)	Average	Relative rato	Average	Stdev	P-value
pGL3-FST(-980/-340)+STAT3	19400	50624	0.383217		0.975236
	19400	45664	0.424842		1.08117
	13900	37488	0.370785	0.392948	0.943598	1	0.0720497
pGL3-FST(-980/-340)+Myc	30600	59878	0.511039		1.30052
	27300	57156	0.47764		1.21553
	34200	63471	0.538829		1.37125	1.29577	0.0779673	0.0084887
pGL3-FST(-980/-340)-mutSTAT3+pCMV-Myc-STAT3	25300	37136	0.68128		1.73376
	29800	43764	0.680925		1.73286
	37800	48020	0.787172		2.00325	1.82329	0.155847
pGL3-FST(-980/-340)+mutSTAT3+pCMV-Myc	27200	33636	0.808657		2.05792
	36600	36757	0.995729		2.53399
	40900	39182	1.04385		2.65645	2.41612	0.316194	0.0435548

## Sheet: Figure 1E data
Group	pCMV-Myc-STAT3	pCMV-Myc	pGL3-FST(-980/-340)	Myc antibody	IgG	IP			Input			A=IP-Input			B=2^-A			C=0.2*B			Average(C)	Stdev(C)	P-value
	+		+	+		19.9556	20.1088	20.1508	20.1884	20.1969	20.6627	-0.232714	-0.0881634	-0.511858	1.17504	1.06302	1.42589	0.235009	0.212603	0.285177	0.244263	0.0371615
B		+	+	+		20.4144	20.2675	20.3323	18.4173	16.8434	16.465	1.99716	3.42408	3.86728	0.250493	0.0931641	0.0685226	0.0500986	0.0186328	0.0137045	0.0274786	0.0197438	0.000872198
IgG	+		+		+	20.5824	20.4741	20.7543	18.151	18.556	17.9706	2.43141	1.91808	2.78372	0.185384	0.264606	0.145217	0.0370769	0.0529212	0.0290434	0.0396805	0.01215	0.000821429
A		+	+		+	19.6823	19.6355	19.6895	15.5463	16.2732	14.3177	4.13595	3.36225	5.3718	0.0568794	0.0972436	0.0241505	0.0113759	0.0194487	0.0048301	0.0118849	0.00732259	0.000443989

## Sheet: Figure 2B data
Time grade	24 h	48 h	72 h	96 h
pCMV-Myc-FST	0.201	0.253	0.529	1.122
	0.204	0.272	0.534	1.126
	0.201	0.262	0.547	1.154
	0.1898	0.2701	0.5147	1.166
	0.1913	0.2603	0.5236	1.182
	0.1994	0.2546	0.5227	1.198
Average	0.19775	0.262	0.5285	1.158
Stdev	0.00579163	0.00780077	0.0111431	0.0302523
pCMV-Myc	0.183	0.24	0.444	0.823
	0.194	0.265	0.435	0.823
	0.186	0.235	0.46	0.841
	0.201	0.2518	0.4623	0.847
	0.1903	0.2631	0.4503	0.856
	0.1937	0.2555	0.4438	0.865
Average	0.191333	0.251733	0.449233	0.8425
Stdev	0.00640489	0.0121414	0.0104622	0.0171552
P-value	0.098747	0.112015	1.70736e-07	7.64658e-10

## Sheet: Figure 2C data
Time grade	24 h	48 h	72 h	96 h
pCMV-Myc-FST	0.277	0.3914	0.5677	1.2612
	0.2723	0.3998	0.5473	1.3024
	0.283	0.4004	0.5433	1.2688
	0.2834	0.4062	0.5484	1.2851
	0.2701	0.4107	0.5513	1.2889
	0.285	0.4152	0.5141	1.2927
Average	0.278467	0.40395	0.54535	1.28318
Stdev	0.00628893	0.00853833	0.017486	0.0154036
pCMV-Myc	0.2596	0.3836	0.518	0.9793
	0.26	0.393	0.512	0.9723
	0.2636	0.3773	0.539	1.0403
	0.2751	0.3892	0.524	1.0583
	0.2941	0.3968	0.5345	1.0888
	0.2702	0.4087	0.535	1.1193
Average	0.270433	0.391433	0.527083	1.04305
Stdev	0.0130756	0.0109132	0.010763	0.0586803
P-value	0.204866	0.0513302	0.0543248	2.10904e-06

## Sheet: Figure 2D data
	Ki67			GADPH			ΔCt			2^-ΔCt			Average	Relative fold			Average	Stdev	P-value
pCMV-Myc	24.1143	24.0923	24.2391	13.0223	13.1159	13.1037	11.092	10.9764	11.1354	0.000458104	0.000496326	0.000444529	0.00046632	0.982382	1.06435	0.95327	1	0.0575962
pCMV-Myc-FST	24.1603	24.3991	24.325	13.7595	13.7632	13.8073	10.4008	10.6359	10.5177	0.000739678	0.000628449	0.000682132	0.000683419	1.5862	1.34768	1.4628	1.46556	0.119287	0.00368168

## Sheet: Figure 2E data
	PCNA			GADPH			ΔCt			2^-ΔCt			Average	Relative fold			Average	Stdev	P-value
pCMV-Myc	19.5119	19.3753	19.5278	13.6155	13.4701	13.5656	5.89641	5.90526	5.96218	0.0167882	0.0166856	0.01604	0.0165046	1.01718	1.01096	0.971852	1	0.0245742
pCMV-Myc-FST	19.3278	19.3455	19.2403	13.8627	13.6938	13.6232	5.46512	5.65174	5.61708	0.0226379	0.019891	0.0203747	0.0209678	1.37161	1.20518	1.23449	1.27042	0.088846	0.00707514

## Sheet: Figure 3A data
Time grade	0 h	24 h	48 h	72 h
pCMV-Myc-STAT3	0.307	0.367	0.543	0.727
	0.314	0.357	0.532	0.754
	0.316	0.36	0.555	0.714
	0.309	0.325	0.558	0.724
	0.315	0.316	0.554	0.665
	0.316	0.353	0.575	0.702
Average	0.312833	0.346333	0.552833	0.714333
Stdev	0.00386868	0.0207236	0.0145247	0.0297097
pCMV-Myc	0.308	0.344	0.672	0.931
	0.308	0.362	0.775	0.859
	0.312	0.358	0.729	0.817
	0.311	0.336	0.655	0.859
	0.306	0.347	0.601	0.876
	0.316	0.359	0.572	0.869
Average	0.310167	0.351	0.667333	0.8685
Stdev	0.00360093	0.0102372	0.076233	0.036866
P-value			0.00473611	1.20923e-05

## Sheet: Figure 3B data
Time grade	0 h	24 h	48 h	72 h
pCMV-Myc-STAT3	0.364	0.437	0.784	1.243
	0.367	0.554	0.799	1.238
	0.363	0.494	0.668	1.266
	0.376	0.565	0.665	1.378
	0.354	0.455	0.701	1.058
	0.349	0.554	0.668	1.269
Average	0.362167	0.509833	0.714167	1.242
Stdev	0.00957949	0.0556899	0.0615253	0.103609
pCMV-Myc	0.373	0.459	0.837	1.774
	0.359	0.524	0.833	1.491
	0.344	0.487	1.054	1.554
	0.397	0.448	0.957	1.569
	0.374	0.559	1.003	1.816
	0.355	0.527	1.001	1.583
Average	0.367	0.500667	0.9475	1.63117
Stdev	0.018558	0.0432142	0.0924073	0.131416
P-value			0.000432479	0.000199316

## Sheet: Figure 3C data
	Ki67			GADPH			ΔCt			2^-ΔCt			Average	Relative fold			Average	Stdev	P-value
pCMV-Myc	25.2252	25.2473	25.591	15.0289	14.8545	14.8478	10.1963	10.3928	10.7433	0.000852311	0.000743776	0.000583378	0.000726489	1.17319	1.0238	0.803011	1	0.186235
pCMV-Myc-STAT3	26.1367	26.2645	26.1299	15.0728	15.1406	15.112	11.064	11.1239	11.0179	0.000467104	0.000448105	0.000482276	0.000465828	0.642961	0.61681	0.663845	0.641205	0.023567	0.02964

[truncated: 3 more sheets: Figure 3D data, Figure 3E data, Figure 3F data]
